# Supplementary material for: Integration and evaluation of magnetic stimulation in physiology setups
Source: PLoS One. 2022 Jul 22;17(7):e0271765. doi: 10.1371/journal.pone.0271765 (PMC9307166; doi:10.1371/journal.pone.0271765)
Supplement: S1 File — (ZIP) [file pone.0271765.s001.zip]

Archive with 42 entries (31 files):
- supplm_repository/
- supplm_repository/coil_calibration/
- supplm_repository/coil_calibration/coilCalib.m
- supplm_repository/coil_calibration/coilCalibData.mat
- supplm_repository/coil_calibration/coilCalibDataRaw.mat
- supplm_repository/coil_calibration/getCoilCalibrationParams.m
- supplm_repository/coil_calibration/mmCalib.m
- supplm_repository/coil_calibration/mmCalibParams.mat
- supplm_repository/coil_calibration/mmRawData.mat
- supplm_repository/coil_driver/
- supplm_repository/coil_driver/coil_driver_bom.xlsx
- supplm_repository/coil_driver/coil_driver_rev4_SCH.PDF
- supplm_repository/coil_driver/gerber/
- supplm_repository/coil_driver/gerber/coil_driver_rev4.zip
- supplm_repository/coil_driver/gerber_naming_conventions.txt
- supplm_repository/img/
- supplm_repository/img/coilDriver.jpg
- supplm_repository/img/sensorHead.jpg
- supplm_repository/img/Thumbs.db
- supplm_repository/magnetometer/
- supplm_repository/magnetometer/hardware/
- supplm_repository/magnetometer/hardware/gerber/
- supplm_repository/magnetometer/hardware/gerber/miniMag_readout.zip
- supplm_repository/magnetometer/hardware/gerber/miniMag_sensorcarrier.zip
- supplm_repository/magnetometer/hardware/gerber/miniMag_sensorshaft.zip
- supplm_repository/magnetometer/hardware/gerber_naming_conventions.txt
- supplm_repository/magnetometer/hardware/miniMag_bom.xlsx
- supplm_repository/magnetometer/hardware/miniMag_readout_SCH.PDF
- supplm_repository/magnetometer/hardware/miniMag_sensorcarrier_SCH.PDF
- supplm_repository/magnetometer/hardware/miniMag_sensorshaft_SCH.PDF
- supplm_repository/magnetometer/software/
- supplm_repository/magnetometer/software/firmware/
- supplm_repository/magnetometer/software/firmware/miniMag_fw20220105.bas
- supplm_repository/magnetometer/software/firmware/miniMag_fw20220105.bin
- supplm_repository/magnetometer/software/firmware/miniMag_fw20220105.cfg
- supplm_repository/magnetometer/software/firmware/miniMag_fw20220105.dbg
- supplm_repository/magnetometer/software/firmware/miniMag_fw20220105.hex
- supplm_repository/magnetometer/software/firmware/miniMag_fw20220105.obj
- supplm_repository/magnetometer/software/firmware/miniMag_fw20220105.rpt
- supplm_repository/magnetometer/software/readout/
- supplm_repository/magnetometer/software/readout/mmRec.m
- supplm_repository/README.txt
