# Supplementary material for: Integration and evaluation of magnetic stimulation in physiology setups
Source: PLoS One. 2022 Jul 22;17(7):e0271765. doi: 10.1371/journal.pone.0271765 (PMC9307166; doi:10.1371/journal.pone.0271765)
Supplement: S1 File — (ZIP) [file pone.0271765.s001.zip › supplm_repository/coil_driver/coil_driver_bom.xlsx]

## Sheet: Tabelle1
Pos	Name	Value	Package
1	C1	100nF	3X5R2,54
2	C2	100nF	3X5R2,54
3	C3	1nF	3X5R2,54
4	C4	100µF	D7R2,54_ELKO
5	C5	100nF	3X5R2,54
6	C6	100nF	3X5R2,54
7	C7	100nF	3X5R2,54
8	C8	10nF	3X5R2,54
9	C9	100µF	D7R2,54_ELKO
10	D1	1N4148	DO35
11	D2	SB560	SB560_upright
12	D3	SB560	SB560_upright_inv_pol
13	IC1	7812	TO220
14	IC2	OPA548T	TO220/7R
15	K1	BNC-BUCHSE_ABGEWINKELT	BNC-BUCHSE_ABGEWINKELT
16	K2	BNC-BUCHSE_ABGEWINKELT	BNC-BUCHSE_ABGEWINKELT
17	K3	BNC-BUCHSE_ABGEWINKELT	BNC-BUCHSE_ABGEWINKELT
18	K4	DT 09 SYC	DT 09 SYC
19	K5	KLEMME3POL	KLEMME3
20	R1	100	0204_STEHEND
21	R2	100K	0204_STEHEND
22	R3	10K	0204
23	R4	10K	VISHAY_64W
24	R5	10K	0204_STEHEND
25	R6	1K	0204_MET
26	R7	10K	TRIMMER_CA6V
27	R8	100	0204_MET
28	R9	470m	TO247_2PIN
29	RE1	40.52.9.012.0000	Finder_40.52
30	T1	BS170	TO92
