# Supplementary material for: Integration and evaluation of magnetic stimulation in physiology setups
Source: PLoS One. 2022 Jul 22;17(7):e0271765. doi: 10.1371/journal.pone.0271765 (PMC9307166; doi:10.1371/journal.pone.0271765)
Supplement: S1 File — (ZIP) [file pone.0271765.s001.zip › supplm_repository/coil_driver/gerber_naming_conventions.txt]

USED GERBER FILE NAMING CONVENTIONS

Layer			File extension
--------------------------------------
Top layer:		*.GTL
Bottom layer:		*.GBL
Soldermask top:		*.GTS 
Soldermask Bottom:	*.GBS
Silkscreen Top:		*.GTO
Silkscreen Bottom:	*.GBO
Mechanical layer:	*.GML
Drill data:		*.TXT
