# Supplementary material for: Integration and evaluation of magnetic stimulation in physiology setups
Source: PLoS One. 2022 Jul 22;17(7):e0271765. doi: 10.1371/journal.pone.0271765 (PMC9307166; doi:10.1371/journal.pone.0271765)
Supplement: S1 File — (ZIP) [file pone.0271765.s001.zip › supplm_repository/magnetometer/hardware/miniMag_bom.xlsx]

## Sheet: Tabelle1
Pos	Name	Value	Package
1	C1	100nF	0805
2	C2	1µF	0805
3	C3	1µF	0805
4	C4	100nF	0805
5	C6	100nF	0805
6	C7	100nF	0805
7	C8	10µF	0805
8	C10	10nF	0805
9	C11	100nF	0805
10	C12	100nF	0805
11	C13	100nF	0805
12	C14	47pF	0805
13	C15	47pF	0805
14	D1	KP-3216HD	1206-D
15	IC1	MCP1703	SOT23/3
16	IC2	ATMEGA168(TQFP32)	TQFP32(7X7)
17	IC3	FT232RL	SSOP28
18	K1	Pinheader_1x04_G_2,54	Pinheader_1x04_G_2,54
19	K2	Pinheader_2x03_G_2,54	Pinheader_2x03_G_2,54
20	K3	LUM 2410-08	LUM 2410-08
21	R1	10K	0805
22	R2	1,8K	0805
23	R3	1,8K	0805
24	R4	1K	0805
25	R5	1K	0805
26	R6	10K	0805
27	R7	10K	0805
28	R8	4,7K	0805
29	T1	IRLML6402PBF	SOT-23/3
