# Supplementary material for: Integration and evaluation of magnetic stimulation in physiology setups
Source: PLoS One. 2022 Jul 22;17(7):e0271765. doi: 10.1371/journal.pone.0271765 (PMC9307166; doi:10.1371/journal.pone.0271765)
Supplement: S1 File — (ZIP) [file pone.0271765.s001.zip › supplm_repository/magnetometer/software/firmware/miniMag_fw20220105.cfg]

[COMPILER-CHIP]
Chip=2313def.dat
XRAM=0
Waitstate=0
XA=0
Stacksize=40
Framesize=32
Sstack=16
[COMPILER-OUTPUT]
Report vars=0
Optimize=0
Binary File=1
Hexadecimal File=1
Report File=1
Debug File=1
Error File=1
ASM File=0
LST File=0
OBJ File=1
SWAP File=0
[COMPILER-COMMUNICATION]
Baudrate=9600
Frequency=4000000
[COMPILER-I2C]
Scl=0
Sda=0
[COMPILER-LCD]
DB7=PORTB.7
DB6=PORTB.6
DB5=PORTB.5
DB4=PORTB.4
E=PORTB.3
RS=PORTB.2
LCD=1
BUS mode=0
DATA mode=0
LCD address=C000
LCD-RS=8000
[COMPILER-MISC]
Size Warning=0
1wire=PORTB.0
[COMPILER-SPI]
HW SPI=0
SPICLOCK=13
SPISS=13
SPIMOSI=14
SPIMISO=15
