# Supplementary material for: Integration and evaluation of magnetic stimulation in physiology setups
Source: PLoS One. 2022 Jul 22;17(7):e0271765. doi: 10.1371/journal.pone.0271765 (PMC9307166; doi:10.1371/journal.pone.0271765)
Supplement: S1 File — (ZIP) [file pone.0271765.s001.zip › supplm_repository/magnetometer/software/firmware/miniMag_fw20220105.hex]

:100000000C94340018950000189500001895000015
:10001000189500001895000018950000189500002C
:10002000189500001895000018950000189500001C
:10003000189500001895000018950000189500000C
:1000400018950000189500000C9490010C94390349
:1000500018950000189500001895000018950000EC
:1000600018950000189500008FEF8DBFC0ECE8E5F3
:100070004E2E84E08EBFD4E0F4E05F2EA89584B7C6
:10008000082E877F84BF88E1992780936000909332
:100090006000EEEFF3E0A0E0B1E088278D933197A8
:1000A000E9F78CE08093C40080E08093C50088E18C
:1000B0008093C1006624229A70E07093B9007AE0C0
:1000C0007093B80081E080934F01A7E6B1E0EAE0C9
:1000D000F7E00E942F03A3E7B1E0E6E1F7E00E941A
:1000E0002F032A9884EF91E00E949A022A9A84EFC3
:1000F00091E00E949A022A9884EF91E00E949A026D
:100100002A9A84EF91E00E949A022A9870915101F4
:100110007F7B709351010E94A9020E94C0021AE1E4
:100120000E94D40262FA16F00C9499002A9A0C9458
:100130009A002A981BE00E94D40211E00E94D40287
:100140000E94CC020E94C0021AE10E94D40219E06F
:100150000E94D4021DEC0E94D4020E94CC0285E0D1
:1001600090E00E949A027091C10070687093C10083
:100170007894A1E5B1E08C9187FB16F00C94060110
:10018000EAE3F1E002E0ABE4B1E00E946803ABE433
:10019000B1E0EEE1F7E00E94710311F00C94D7009A
:1001A000709151017064709351010C940101E2E26D
:1001B000F7E00E94710311F00C94E5007091510179
:1001C0007F7B709351010C940101E6E2F7E00E94FD
:1001D000710311F00C94F400A7E6B1E00E945502FF
:1001E0000E9462020C940101EAE2F7E00E947103AE
:1001F00011F00C940101A3E7B1E00E9455020E94A6
:100200006202709151017F7770935101A1E5B1E0D5
:100210008C9186FB16F00C948C010E94C0021AE1AE
:100220000E94D40216E00E94D4020E94C0021BE188
:100230000E94D4020E94F102A9E2B1E01C930E9444
:10024000CC0262FA16F40C948501A9E2B1E00C919B
:1002500000FB16F00C9483012A9A0E94C0021AE156
:100260000E94D40210E00E94D4020E94C0021BE14E
:100270000E94D4020E94F302A3E2B1E01C930E9408
:10028000F302A4E2B1E01C930E94F302A5E2B1E004
:100290001C930E94F302A6E2B1E01C930E94F302B9
:1002A000A7E2B1E01C930E94F102A8E2B1E01C9326
:1002B0000E94CC02E3E2F1E0A2E5B1E00E94080373
:1002C000A2E5B1E00E945502EEE2F7E00E945B0277
:1002D000E5E2F1E0A9E5B1E00E940803A9E5B1E09B
:1002E0000E945502EEE2F7E00E945B02E7E2F1E0D5
:1002F000A0E6B1E00E940803A0E6B1E00E9455022A
:100300000E9462022A980C948C012A98E0E3F7E09C
:100310000E945B020E9462020C94B900F894FFCF25
:100320000F921F922F923F924F925F927F92AF92C5
:10033000BF920F931F932F933F934F935F936F93AE
:100340007F938F939F93AF93BF93CF93DF93EF935D
:10035000FF938FB78F930E944602AFE4B1E0AD9058
:10036000BB24A9E2B1E0AA0DBB1D8C93AFE4B1E0C0
:10037000AD90BB24A9E2B1E0AA0DBB1D0C910A30DF
:1003800011F00C941A0200914F01033018F011F093
:100390000C94CC010C941502AFE4B1E0AD90BB24F9
:1003A000A8E2B1E0AA0DBB1D0C910D3011F00C9428
:1003B00010027091510170687093510100914F01CA
:1003C00042E0041BA0E5B1E00C9381E080934E0174
:1003D0004091500100914E01041718F011F00C9457
:1003E0000B02AEE4B1E0AD90BB24A9E2B1E0AA0DEE
:1003F000BB1D8C91AEE4B1E0AD90BB24A9E3B1E0AC
:10040000AA0DBB1D8C93AEE4B1E08C918F5F8C93F1
:1004100010F40C94E80181E080934F010C941302D6
:1004200081E080934F010C94180281E080934F018A
:100430000C942A0200914F01003110F00C94270215
:10044000AFE4B1E08C918F5F8C930C942A0281E031
:1004500080934F018F918FBFFF91EF91DF91CF91EB
:10046000BF91AF919F918F917F916F915F914F91CC
:100470003F912F911F910F91BF90AF907F905F9010
:100480004F903F902F901F900F90189588270090C5
:10049000C00007FE089500C08091C00087FFFCCF18
:1004A0008091C6000895A0E4B4E08D91882311F0F6
:1004B0000CD0FBCF08950E943503802D11F005D09C
:1004C000FACF08958DE001D08AE09F939FB79F9364
:1004D000AF93BF930F937F93909122019032E1F3FA
:1004E000F89490912201939590932201992700917D
:1004F0002101A0E0B1E0A00FB91F8C930395003259
:1005000009F40027009321017091C100706270937B
:10051000C1007F910F91BF91AF919F919FBF9F911C
:1005200008953197F1F70895689462F80895E89472
:1005300062F80895EF93FF93EE27E82BE92B31F053
:10054000E0EDF7E03197F1F70197D1F7FF91EF91E7
:1005500008953C983D98449A459A0895689440932C
:10056000BC008F939F9388279927019629F040918B
:10057000BC0047FFFACFE8949F918F9162F80895ED
:1005800044EAECDF4091B900487F483019F040312F
:1005900009F0689462F8089544E94093BC004091E2
:1005A000BC0044FDFCCF08951093BB0044E8D6DFA7
:1005B0008F939F9388279927019671F04091B900F6
:1005C000487F483FC9F3E894483139F0483229F070
:1005D000403419F0403509F068949F918F9162F88A
:1005E000089544E801C044ECB9DF1091BB0040918C
:1005F000B900487F483FD9F30895009510950F5FE3
:100600001F4F0895019110810AC00081112707C072
:100610000191108117FF03C0F0DF8DE28D9311244B
:1006200077274427552721E18894001F111F2A9519
:1006300049F0441F551F4A305707B0F34A50570B33
:100640000894F3CF1394842F805D8A93802F812B9D
:1006500039F789918D931A94E1F71D9208950E94BC
:1006600035030D920020D9F70895C89531960020E2
:1006700008957F93AF93BF938F939F938FB78F937B
:10068000909122019923A1F09A95909322019927A4
:10069000A0E0B1E080912001A80FB91F9C91839543
:1006A000803209F48827809320019093C60005C00A
:1006B0007091C1007F7D7093C1008F918FBF9F911A
:1006C0008F91BF91AF917F91189588278D93089551
:1006D000002331F081918D930A958823C9F70895FD
:1006E000F4CF689401C0E894AF93BF938D9116F056
:1006F000919103C00E943503902D891718F011F4D1
:100700008823A1F7BF91AF9108954D564D323032F5
:1007100032303130350030303030303100004F4E23
:1007200000004F46000049440000534E00002000E6
:060730006572723000004A
:00000001FF
