# Supplementary material for: Integration and evaluation of magnetic stimulation in physiology setups
Source: PLoS One. 2022 Jul 22;17(7):e0271765. doi: 10.1371/journal.pone.0271765 (PMC9307166; doi:10.1371/journal.pone.0271765)
Supplement: S1 File — (ZIP) [file pone.0271765.s001.zip › supplm_repository/magnetometer/software/firmware/miniMag_fw20220105.rpt]

Report       : miniMag_fw20220105
Date         : 02-18-2022
Time         : 15:38:16

Compiler     : BASCOM-AVR LIBRARY V 2.0.8.5
Processor    : M168
SRAM         : 400 hex
EEPROM       : 200 hex
ROMSIZE      : 4000 hex

ROMIMAGE     : 736 hex  -> Will fit into ROM
ROMIMAGE     :  1846 dec
FLASH USED   :  11  %
BAUD         : 38400 Baud
XTAL         : 8000000 Hz
BAUD error   : 0.16%

Stack start  : 4FF hex
Stack size   : 40 hex
S-Stacksize  : 40 hex
S-Stackstart : 4C0 hex
Framesize    : 40 hex
Framestart   : 440 hex
Space left   :  709  dec

LCD DB7      : PORTB.7
LCD DB6      : PORTB.6
LCD DB5      : PORTB.5
LCD DB4      : PORTB.4
LCD E        : PORTB.3
LCD RS       : PORTB.2
LCD mode     :  4  bit

--------------------------------------------------------------------------------
Variable                         Type            Address(hex)   Address(dec)
--------------------------------------------------------------------------------
UBRR0                            Word              00C4          196 
UBRR                             Word              00C4          196 
OCR1B                            Word              008A          138 
OCR1A                            Word              0088          136 
ICR1                             Word              0086          134 
TCNT1                            Word              0084          132 
ADC                              Word              0078          120 
SP                               Word              005D          93 
EEAR                             Word              0041          65 
COMPARE1B                        Word              008A          138 
COMPARE1A                        Word              0088          136 
PWM1B                            Word              008A          138 
PWM1A                            Word              0088          136 
CAPTURE1                         Word              0086          134 
TIMER1                           Word              0084          132 
HWSTACK                          Word              005D          93 
SWSTACK                          Word              001C          28 
FRAME                            Word              0004          4 
R0                                                 0000          0 
R1                                                 0001          1 
R2                                                 0002          2 
R3                                                 0003          3 
R4                                                 0004          4 
R5                                                 0005          5 
R6                                                 0006          6 
R7                                                 0007          7 
R8                                                 0008          8 
R9                                                 0009          9 
R10                                                000A          10 
R11                                                000B          11 
R12                                                000C          12 
R13                                                000D          13 
R14                                                000E          14 
R15                                                000F          15 
R16                                                0010          16 
R17                                                0011          17 
R18                                                0012          18 
R19                                                0013          19 
R20                                                0014          20 
R21                                                0015          21 
R22                                                0016          22 
R23                                                0017          23 
R24                                                0018          24 
R25                                                0019          25 
R26                                                001A          26 
R27                                                001B          27 
R28                                                001C          28 
R29                                                001D          29 
R30                                                001E          30 
R31                                                001F          31 
ADCD                             Word              0078          120 
COUNTER1                         Word              0084          132 
TIMER1                           Word              0084          132 
CAPTURE1                         Word              0086          134 
COMPARE1A                        Word              0088          136 
PWM1A                            Word              0088          136 
COMPARE1                         Word              0088          136 
PWM1B                            Word              008A          138 
COMPARE1B                        Word              008A          138 
PWM0A                            Byte              0047          71 
PWM0B                            Byte              0048          72 
PWM2A                            Byte              00B3          179 
PWM2B                            Byte              00B4          180 
ERR                              Bit [2]           0006          6 
BX                               Integer           0123          291 
BX_HB                            Byte              0124          292 
BX_LB                            Byte              0123          291 
BY                               Integer           0125          293 
BY_HB                            Byte              0126          294 
BY_LB                            Byte              0125          293 
BZ                               Integer           0127          295 
BZ_HB                            Byte              0128          296 
BZ_LB                            Byte              0127          295 
STATUS                           Byte              0129          297 
UARTIN                           Byte(16)          012A          298 
UARTIN_STR                       String * 16       013A          314 
UARTBUF                          Byte(16)          013A          314 
UART_OPCODE_STR                  String * 2        014B          331 
MSG_IDX                          Byte              014E          334 
UARTIN_IDX                       Byte              014F          335 
MSGLEN                           Byte              0150          336 
NEW_MSG                          Bit [7]           0151          337 
DATA_OUT                         Bit [6]           0151          337 
XOUT                             String * 6        0152          338 
YOUT                             String * 6        0159          345 
ZOUT                             String * 6        0160          352 
FW_STRING                        String * 11       0167          359 
SN_STRING                        String * 6        0173          371 

--------------------------------------------------------------------------------
Constant                         Value
--------------------------------------------------------------------------------
UDR0                             &HC6
UDR                              &HC6
UBRR0H                           &HC5
UBRRH                            &HC5
UBRRHI                           &HC5
UBRR0L                           &HC4
UBRRL                            &HC4
UBRR                             &HC4
UCSR0C                           &HC2
UCSRC                            &HC2
UCSR0B                           &HC1
UCR                              &HC1
UCSR0A                           &HC0
USR                              &HC0
TWAMR                            &HBD
TWCR                             &HBC
TWDR                             &HBB
TWAR                             &HBA
TWSR                             &HB9
TWBR                             &HB8
ASSR                             &HB6
OCR2B                            &HB4
PWM2B                            &HB4
COMPARE2B                        &HB4
OCR2A                            &HB3
COMPARE2A                        &HB3
PWM2A                            &HB3
TCNT2                            &HB2
TIMER2                           &HB2
COUNTER2                         &HB2
TCCR2B                           &HB1
TCCR2                            &HB1
TCCR2A                           &HB0
OCR1BH                           &H8B
OCR1BL                           &H8A
OCR1AH                           &H89
OCR1AL                           &H88
ICR1H                            &H87
ICR1L                            &H86
TCNT1H                           &H85
TCNT1L                           &H84
TCCR1C                           &H82
TCCR1B                           &H81
TCCR1A                           &H80
DIDR1                            &H7F
DIDR0                            &H7E
ADMUX                            &H7C
ADCSRB                           &H7B
ADCSRA                           &H7A
ADCSR                            &H7A
ADCH                             &H79
ADCL                             &H78
TIMSK2                           &H70
TIMSK1                           &H6F
TIMSK0                           &H6E
TIMSK                            &H6E
TIMSK                            &H6E
PCMSK2                           &H6D
PCMSK1                           &H6C
PCMSK0                           &H6B
EICRA                            &H69
PCICR                            &H68
OSCCAL                           &H66
PRR                              &H64
CLKPR                            &H61
WDTCSR                           &H60
WDTCR                            &H60
SREG                             &H3F
SPH                              &H3E
SPL                              &H3D
SPMCR                            &H37
SPMCSR                           &H37
MCUCR                            &H35
MCUSR                            &H34
MCUCSR                           &H34
SMCR                             &H33
MONDR                            &H31
ACSR                             &H30
SPDR                             &H2E
SPSR                             &H2D
SPCR                             &H2C
GPIOR2                           &H2B
GPIOR1                           &H2A
OCR0B                            &H28
PWM0B                            &H28
COMPARE0B                        &H28
OCR0A                            &H27
PWM0A                            &H27
COMPARE0A                        &H27
TCNT0                            &H26
COUNTER0                         &H26
TIMER0                           &H26
TCCR0B                           &H25
TCCR0                            &H25
TCCR0A                           &H24
GTCCR                            &H23
EEARH                            &H22
EEARL                            &H21
EEDR                             &H20
EECR                             &H1F
GPIOR0                           &H1E
EIMSK                            &H1D
EIFR                             &H1C
PCIFR                            &H1B
TIFR2                            &H17
TIFR1                            &H16
TIFR0                            &H15
PORTD                            &H0B
DDRD                             &H0A
PIND                             &H09
PORTC                            &H08
DDRC                             &H07
PINC                             &H06
PORTB                            &H05
DDRB                             &H04
PINB                             &H03
_ROMSIZE                         16384
_CHIP                            34
UMSEL1                           7
UMSEL0                           6
UPM01                            5
UPM00                            4
USBS0                            3
UCSZ01                           2
UDORD0                           2
UCSZ00                           1
UCPHA0                           1
UCPOL0                           0
RXCIE0                           7
TXCIE0                           6
UDRIE0                           5
RXEN0                            4
TXEN0                            3
UCSZ02                           2
RXB80                            1
TXB80                            0
RXC0                             7
TXC0                             6
UDRE0                            5
FE0                              4
DOR0                             3
PE0                              2
U2X0                             1
U2X                              1
MPCM0                            0
TWAM6                            7
TWAM5                            6
TWAM4                            5
TWAM3                            4
TWAM2                            3
TWAM1                            2
TWAM0                            1
TWINT                            7
TWEA                             6
TWSTA                            5
TWSTO                            4
TWWC                             3
TWEN                             2
TWIE                             0
TWA6                             7
TWA5                             6
TWA4                             5
TWA3                             4
TWA2                             3
TWA1                             2
TWA0                             1
TWGCE                            0
TWS7                             7
TWS6                             6
TWS5                             5
TWS4                             4
TWS3                             3
TWPS1                            1
TWPS0                            0
EXCLK                            6
AS2                              5
TCN2UB                           4
OCR2AUB                          3
OCR2BUB                          2
TCR2AUB                          1
TCR2BUB                          0
FOC2A                            7
FOC2B                            6
WGM22                            3
CS22                             2
CS21                             1
CS20                             0
COM2A1                           7
COM2A0                           6
COM2B1                           5
COM2B0                           4
WGM21                            1
WGM20                            0
FOC1A                            7
FOC1B                            6
ICNC1                            7
ICES1                            6
WGM13                            4
WGM12                            3
CS12                             2
CS11                             1
CS10                             0
COM1A1                           7
COM1A0                           6
COM1B1                           5
COM1B0                           4
WGM11                            1
WGM10                            0
AIN1D                            1
AIN0D                            0
ADC5D                            5
ADC4D                            4
ADC3D                            3
ADC2D                            2
ADC1D                            1
ADC0D                            0
REFS1                            7
REFS0                            6
ADLAR                            5
MUX3                             3
MUX2                             2
MUX1                             1
MUX0                             0
ACME                             6
ADTS2                            2
ADTS1                            1
ADTS0                            0
ADEN                             7
ADSC                             6
ADATE                            5
ADIF                             4
ADIE                             3
ADPS2                            2
ADPS1                            1
ADPS0                            0
OCIE2B                           2
OCIE2A                           1
TOIE2                            0
TICIE1                           5
ICIE1                            5
OCIE1B                           2
OCIE1A                           1
TOIE1                            0
OCIE0B                           2
OCIE0A                           1
TOIE0                            0
PCINT23                          7
PCINT22                          6
PCINT21                          5
PCINT20                          4
PCINT19                          3
PCINT18                          2
PCINT17                          1
PCINT16                          0
PCINT14                          6
PCINT13                          5
PCINT12                          4
PCINT11                          3
PCINT10                          2
PCINT9                           1
PCINT8                           0
PCINT7                           7
PCINT6                           6
PCINT5                           5
PCINT4                           4
PCINT3                           3
PCINT2                           2
PCINT1                           1
PCINT0                           0
ISC11                            3
ISC10                            2
ISC01                            1
ISC00                            0
PCIE2                            2
PCIE1                            1
PCIE0                            0
PRTWI                            7
PRTIM2                           6
PRTIM0                           5
PRTIM1                           3
PRSPI                            2
PRUSART0                         1
PRADC                            0
CLKPCE                           7
CLKPS3                           3
CLKPS2                           2
CLKPS1                           1
CLKPS0                           0
WDIF                             7
WDIE                             6
WDP3                             5
WDCE                             4
WDE                              3
WDP2                             2
WDP1                             1
WDP0                             0
SREG_I                           7
SREG_T                           6
SREG_H                           5
SREG_S                           4
SREG_V                           3
SREG_N                           2
SREG_Z                           1
SREG_C                           0
SP9                              1
SP8                              0
SP7                              7
SP6                              6
SP5                              5
SP4                              4
SP3                              3
SP2                              2
SP1                              1
SP0                              0
SPMIE                            7
BLBSET                           3
PGWRT                            2
PGERS                            1
SELFPRGEN                        0
DUMBIT                           5
PUD                              4
IVSEL                            1
IVCE                             0
WDRF                             3
BORF                             2
EXTRF                            1
PORF                             0
SM2                              3
SM1                              2
SM0                              1
SE                               0
ACD                              7
ACBG                             6
ACO                              5
ACI                              4
ACIE                             3
ACIC                             2
ACIS1                            1
ACIS0                            0
SPIF                             7
WCOL                             6
SPI2X                            0
SPIE                             7
SPE                              6
DORD                             5
MSTR                             4
CPOL                             3
CPHA                             2
SPR1                             1
SPR0                             0
FOC0A                            7
FOC0B                            6
WGM02                            3
CS02                             2
CS01                             1
CS00                             0
COM0A1                           7
COM0A0                           6
COM0B1                           5
COM0B0                           4
WGM01                            1
WGM00                            0
TSM                              7
PSR2                             1
PSRASY                           1
PSR10                            0
PSRSYNC                          0
EEPM1                            5
EEPM0                            4
EERIE                            3
EEMPE                            2
EEPE                             1
EERE                             0
EEMWE                            2
EEWE                             1
INT1                             1
INT0                             0
INTF1                            1
INTF0                            0
PCIF2                            2
PCIF1                            1
PCIF0                            0
OCF2B                            2
OCF2A                            1
TOV2                             0
ICF1                             5
OCF1B                            2
OCF1A                            1
TOV1                             0
OCF0B                            2
OCF0A                            1
TOV0                             0
PORTD7                           7
PORTD6                           6
PORTD5                           5
PORTD4                           4
PORTD3                           3
PORTD2                           2
PORTD1                           1
PORTD0                           0
PD7                              7
PD6                              6
PD5                              5
PD4                              4
PD3                              3
PD2                              2
PD1                              1
PD0                              0
DDD7                             7
DDD6                             6
DDD5                             5
DDD4                             4
DDD3                             3
DDD2                             2
DDD1                             1
DDD0                             0
PIND7                            7
PIND6                            6
PIND5                            5
PIND4                            4
PIND3                            3
PIND2                            2
PIND1                            1
PIND0                            0
PORTC6                           6
PORTC5                           5
PORTC4                           4
PORTC3                           3
PORTC2                           2
PORTC1                           1
PORTC0                           0
PC6                              6
PC5                              5
PC4                              4
PC3                              3
PC2                              2
PC1                              1
PC0                              0
DDC6                             6
DDC5                             5
DDC4                             4
DDC3                             3
DDC2                             2
DDC1                             1
DDC0                             0
PINC6                            6
PINC5                            5
PINC4                            4
PINC3                            3
PINC2                            2
PINC1                            1
PINC0                            0
PORTB7                           7
PORTB6                           6
PORTB5                           5
PORTB4                           4
PORTB3                           3
PORTB2                           2
PORTB1                           1
PORTB0                           0
PB7                              7
PB6                              6
PB5                              5
PB4                              4
PB3                              3
PB2                              2
PB1                              1
PB0                              0
DDB7                             7
DDB6                             6
DDB5                             5
DDB4                             4
DDB3                             3
DDB2                             2
DDB1                             1
DDB0                             0
PINB7                            7
PINB6                            6
PINB5                            5
PINB4                            4
PINB3                            3
PINB2                            2
PINB1                            1
PINB0                            0
_RESET                           0
_DATE_FORMAT                     0
_DATE_SEPARATOR                  92
_GSTRBUF                         1088
_DECIMALPOINT                    46
_RTSCTS                          0
_RTSCTS1                         0
_RTSCTS3                         0
_RTSCTS4                         0
_RTSCTS5                         0
_RTSCTS6                         0
_RTSCTS7                         0
_RTSCTS8                         0
_RAMSIZE                         1024
_ERAMSIZE                        512
_SIM                             0
_HUGE                            0
_BASE                            1
_XTAL                            8000000
_BUILD                           20850
_COMPILER                        90
_HWMUL                           1
_DOSFILEWRITE                    0
_DOSDIRWRITE                     0
_1WEXT                           0
_ADC_REFMODEL                    0
_UARTS                           1
_HWSTACKSTART                    1279
_TIMEOUT                         0
_PBIN_EXTENDED                   0
_SPI_EXTENDED                    0
_INPBIN_EXTENDED                 0
_BIGSTRINGS                      0
SEROUT_EXTPULL                   1
_FPROTECT                        0
_HWSTACK_LOW                     &H04BF
_SWSTACK_LOW                     &H0480
_FRAME_HIGH                      &H0481
_HAVEMOVW                        1
_XMEGA                           0
_XTINY                           0
_RS232_BUFSIZE_OUT0              32
W_ADR                            &B00011010
R_ADR                            &B00011011
MAGX_LB                          &H00
STATUS1                          &H06
CTRL1                            &H09
RST_PRD                          &H0B
_SDA                             4
_SCL                             5
___I2CDELAY                      5
CBITINFINITY                     0
CMBITINFINITY                    1
CBITZERO                         1
CMBITZERO                        2
CBITNAN                          2
CMBITNAN                         4
CBITNANIFINF                     3
CMBITNANIFINF                    8
CBITNANIFMINUS                   4
CMBITNANIFMINUS                  16
CBITSIGN                         7
CMBITSIGN                        128
CEXPADDOFFSET                    0
CEXPSUBOFFSET                    12
CEXPMULOFFSET                    24
CEXPDIVOFFSET                    36


--------------------------------------------------------------------------------
Warnings:
--------------------------------------------------------------------------------
ADCD                             not used
COMPARE1                         not used
