# Supplementary material for: Integration and evaluation of magnetic stimulation in physiology setups
Source: PLoS One. 2022 Jul 22;17(7):e0271765. doi: 10.1371/journal.pone.0271765 (PMC9307166; doi:10.1371/journal.pone.0271765)
Supplement: S1 File — (ZIP) [file pone.0271765.s001.zip › supplm_repository/README.txt]

In this repository we provide the resources for a system to generate and evaluate magnetic stimuli for physiology setups. The system consists of (1) a miniature vector magnetometer that is small enough to fit in typical physiological recording chambers, and (2) a  ±3A constant-current coil driver that is suited to drive coil-systems (e.g. Helmholtz-Coils) for the generation of defined non-stationary fast changing magnetic stimuli. We provide calibration routines for the magnetometer and the coil system.

Resources are also available on https://github.com/mtahlers/magStim 

Repository structure:

├───coil_calibration      Coil calibration example in MATLAB
│
├───coil_driver           Hardware resources for the coil driver
│   └───gerber            - Gerber files for PCB
│
├───img                   Images
│
└───magnetometer          Resources for the magnetometer
    ├───hardware          - Hardware resources for the magnetometer
    │   └───gerber        - Gerber files for PCB
    └───software          - Software resources for the magnetometer
 	├───firmware      - AVR µC firmware for the magnetometer
        └───readout	  - example for magnetometer read-out in MATLAB 
